# Supplementary material for: The Relationship Between Body, Mind, and Social Characteristics in a Sample of a Training Program for Developing Social and Personal Resources: A Network Analysis
Source: Int J Environ Res Public Health. 2024 Dec 11;21(12):1654. doi: 10.3390/ijerph21121654 (PMC11675297; doi:10.3390/ijerph21121654)
Supplement: Supplementary file 1 [file ijerph-21-01654-s001.zip]

Archive with 1 entries (1 files):
- ijerph-3321824-supplementary.pdf
